# Supplementary material for: Characterization and evaluation of Nepalese rice landraces using agro-morphological traits
Source: PLoS One. 2026 Aug 3;21(8):e0348162. doi: 10.1371/journal.pone.0348162 (PMC13432108; doi:10.1371/journal.pone.0348162)
Supplement: S3 File — (XLSX) [file pone.0348162.s005.xlsx]

## Sheet: Vegetative traits
S.N.	Genotype	LLB	LWB	LLL	FLL	FLW	CD (mm)	CL (cm)
1	CHHAYANG*	51.33	0.91	1.61	31.67	0.95	5.19	106.53
2	DUNMINIYA SETO	48.53	1.01	1.67	29.97	1.16	6.59	138.2
3	KALO TULASI	44.87	0.91	1.64	24.35	1.07	6.92	123.47
4	KANAKIRAWI	52.87	0.85	2.25	24.68	1.09	6.17	98.67
5	KANHAR	47.67	0.95	2.34	25.56	1.35	6.49	117.8
6	KARIJKER	50.6	1.22	2.25	25.89	1.56	6.29	118.47
7	KARMA	53.2	1.34	2.55	24.3	1.66	8.36	133.4
8	KATAR KHERA	53.2	1.24	1.86	25.94	1.52	6.21	107.47
9	KESARBACHI	50.33	0.94	2.71	28.3	1.33	6.87	129.01
10	KHEDRA	50.4	1.06	1.77	26.69	1.19	6.5	111.87
11	KOMAL DHAN	49.33	1.02	1.81	24.25	1.27	6.13	112.07
12	KUSUMKALI	47	0.95	1.83	23.81	0.95	5.42	103.33
13	LAALCHAND	49.53	1.14	1.55	28.97	1.29	5.18	100.53
14	LALBACHHI	46.47	0.83	2.43	21.39	1.15	5.99	103.4
15	LALKA BASMATI	42.27	0.93	1.73	20.88	1.15	6.01	107
16	LALRENJER	52.33	1.25	2.09	30.33	1.67	6.08	119.13
17	MADHUMALA	53.27	0.96	2.27	31.91	1.26	7.06	116.6
18	MALATHE ATE	49.51	1.01	1.86	32.8	1.31	7.26	134.27
19	MALBHOG	48.2	0.86	2.05	24.24	1.04	6.04	106.8
20	MARSHI DHAN	54.4	1.08	2.21	29.33	1.55	7.38	136.86
21	MEETHAI	48.07	0.8	1.18	32.57	1.08	5.45	80.67
22	NAJIR	45.73	0.84	1.65	26.15	0.96	4.67	95.53
23	NAKHISARO	46.8	1.17	1.14	34.73	1.35	6.19	100.4
24	PAKHA	47.33	1.1	1.7	30.44	1.31	6.41	108.13
25	PAKHAR	48.53	1.15	2.03	25.76	1.4	6.93	114.4
26	PAREWAPAKH	57.33	0.97	2.21	26.2	1.29	6.29	111.67
27	PULINGTAR	52.13	0.76	1.65	29.21	0.95	5.23	105.8
28	RAJALA	47.53	1.15	1.77	26.87	1.39	6.37	120.07
29	RAMBELA_J	53.53	1.07	1.39	28.37	1.19	6.04	97
30	RAMBELA_AN	48	0.84	1.63	30.56	1.11	5.79	113.27
31	RAMUNI	51.93	0.87	1.47	24.27	1.14	5.68	106.4
32	RANGA DHAN	51.04	0.89	1.63	28.55	1.11	5.95	92.73
33	RANGO	50.93	1.3	1.33	37.45	1.54	6.49	99.8
34	RAS DHAN	48.67	1.15	1.65	30.63	1.35	6.31	114.27
35	RATAGOLA-1	52.13	0.92	1.44	29.61	1.18	6.19	115.33
36	RATAGOLA-2	49.67	0.95	2.05	27.6	1.15	5.81	128.4
37	RATANPURI	50.8	1.33	1.09	41.27	1.54	6.39	96.73
38	RATIN	48.6	1.24	1.89	27.51	1.61	8.01	120.27
39	RATO ANADI_J	48.2	1.18	1.52	33.39	1.47	6.2	129.53
40	RATO ANADI_NA	52.73	1.05	1.97	37.23	1.42	7.44	100.93
41	RATO ANDI	41.87	0.87	1.53	29.65	1.11	5.63	101.13
42	RATO BACHHI	50.07	0.93	2.25	26.65	1.13	5.59	107.07
43	RATO BASMATI	50.8	1.01	2	26.13	1.13	5.91	124.53
44	RATO STHANIYA	40.4	0.91	1.48	25.33	1.14	5.95	73.53
45	RATO TUDE SETO BASMATI	53.73	0.96	1.71	27.05	1.29	5.97	109.8
46	RUDRAKSHYA	46.53	1.04	1.49	30.11	1.33	6.06	88.53
47	SAAUTHYAARI	41.07	1.01	1.79	29.55	1.19	5.31	79.6
48	SADHARAN KALO NUNIYA	44.73	0.81	1.93	31.99	1.06	5.7	100.4
49	SAKHAR	53.53	1.01	2.44	26.55	1.39	6.65	127.27
50	SAMALCHAURI	49.27	0.85	1.6	28.85	1.14	5.53	99.29
51	SETE DHAN	49.27	1.36	1.65	40.19	1.52	7.16	99.53
52	SETO DALLE	45.53	1.21	1.71	25.39	1.47	7.12	96.67
53	SIKICHAN	46.93	1.12	1.1	32.8	1.46	6.3	103.13
54	SILADHAR	51.33	1.21	2.35	25.08	1.44	6.93	115.4
55	SIMTHARO	50.73	1.39	1.46	29.33	1.35	5.16	106.67
56	STHANIYA SADHI	41.11	1.29	1.8	26.24	1.38	5.45	121.44
57	THAPACHINI_N	50.97	1.05	1.49	35.74	1.3	6.37	100.07
58	THAPACHINI_D	50.97	1.05	1.49	35.74	1.3	6.37	100.07
59	THULO MANSARA	40.27	0.7	1.13	23.95	0.78	4.67	93.27
60	TILAKI*	47.4	0.84	1.75	24.71	1.06	5.96	108.4
61	TILKI	55.53	0.93	1.56	25.25	1.13	5.97	110.93
62	UJARKA JEHARIYA	48.47	1.2	2.05	29.61	1.5	7.08	130.2
63	VELASARO	47.47	0.97	1.46	35.36	1.27	6.2	106.4
64	VHADASAR	50.67	1.13	2.08	32.56	1.31	7.49	131.47
	Grand Mean	49.12	1.03	1.78	28.87	1.27	6.23	109.55
			Note: LLB= penultimate leaf length , LWB= penultimate leaf width, LLL= leaf length of ligule, FLL= flag leaf length, FLW= flag leaf width, CD=Culm diameter, CL =culm length,

## Sheet: Yield traits
S.N.	Genotype	CNPP	PNPP	PL (cm)	FGPP	UGPP	GL (mm)	GW (mm)	TTPM	PTPM	TGW	Sterility (%)	Straw yield (g)	GY (kg/ha)	HI (%)
1	CHHAYANG*	13	12.27	20.3	52.6	24.8	8.49	1.46	181	111	25.54	32.04	1053.33	1020.8	22.19
2	DUNMINIYA SETO	9.07	8.73	24.7	11.6	89.27	8.45	1.64	153.67	99.33	24.39	88.5	1120	608.86	8.74
3	KALO TULASI	10.07	9.53	23.5	72.5	63.47	6.09	1.68	171	112.67	21.27	49.16	1176.67	1594.36	19.36
4	KANAKIRAWI	17.6	16.47	22.33	98.73	26.33	9	1.74	251.97	199.67	27.21	21.23	1703.33	2931.12	36.99
5	KANHAR	8.13	7.2	25.1	106.47	17.93	9.21	1.62	186	140.33	23.71	14.51	1369.33	2184.83	36.18
6	KARIJKER	10.2	9.33	23.43	124.6	20	9.09	1.78	141.67	134	20.46	13.84	1195	3163.53	41.86
7	KARMA	9.4	8.3	23.55	73.4	28.9	9.24	1.84	152	105.5	20.85	28.17	1890	1322.33	12.91
8	KATAR KHERA	12.67	10.73	21.87	85.8	17.47	7.37	1.76	214.67	175	26.52	17.73	1358.33	2387.3	42.96
9	KESARBACHI	9.73	9.27	25.25	83.13	58.87	7.54	1.74	174	119	22.85	48.59	1460	718.96	7.11
10	KHEDRA	14.13	12.13	22.27	72.13	13.8	9.31	1.77	206.67	171	23.35	16.12	1476.67	3300	36.76
11	KOMAL DHAN	13.93	13.13	21.57	96.6	9.13	8.13	1.88	200	161	23.42	8.51	1611.67	2513.38	37.12
12	KUSUMKALI	10.47	9.73	26.3	111.47	62.2	6.1	1.39	194.33	126.33	23.84	36.06	1195	1274.66	15.45
13	LAALCHAND	11.13	9.4	21.47	81.07	24.27	8.2	1.63	188.67	110.67	21.81	23.48	766.67	1161.36	27.08
14	LALBACHHI	9.27	8.6	25	75.93	39.87	8.19	1.84	161	126.33	21.25	35.41	1331.67	2274	27.54
15	LALKA BASMATI	8.73	7.87	24.28	71.2	34.13	8.1	1.58	172.67	125.33	26.55	32.58	996.67	2500	16.73
16	LALRENJER	7.8	7.4	23.1	86.4	40.8	9.8	1.95	188	147	27.02	32.01	1401.67	2270	34.44
17	MADHUMALA	10.2	9.73	25.33	105.87	24.53	8.45	1.65	183	124.33	26.14	19.02	1365	1897.46	23.17
18	MALATHE ATE	9.07	8.2	26.73	24.07	73	8.74	1.43	151.67	79.57	30.85	82.2	1341.67	664.16	8.42
19	MALBHOG	12.53	11.53	23	81.73	39.27	7.62	1.67	165.33	120.33	25.09	31.32	953.33	1745.3	17.62
20	MARSHI DHAN	10.67	9.13	24.2	92.27	54.2	7.32	1.84	165.33	118	25.92	37.1	1760	2000.4	17.42
21	MEETHAI	11.07	9.67	21.07	128.07	17.2	6.35	1.5	239.97	172.33	19.39	11.49	1003.33	2351.08	36.97
22	NAJIR	15.53	13.53	22.04	78.47	14.53	7.49	1.63	243.33	180.67	28.8	16.27	1010.67	3081	38.45
23	NAKHISARO	9.6	6.07	23.2	28.6	36.76	7.03	1.49	184.67	93.67	24.8	57.11	620	780.66	22.35
24	PAKHA	13.13	11.93	22.26	70.33	48.27	9.63	1.64	200.67	126.67	25.49	41.87	823.33	1682.03	24.49
25	PAKHAR	12.2	10.93	22.57	103.87	25.6	8.83	1.79	177.67	141.67	24.72	19.76	1593.33	3214.1	27.46
26	PAREWAPAKH	11.67	10.87	24.53	111.8	38.07	8.11	1.61	207.67	158.67	22.82	26.98	1288.33	3276.83	34.73
27	PULINGTAR	10.27	9.4	20.3	53.4	10.8	8.24	1.53	194.33	120.33	22.79	16.82	970	1321.83	27.08
28	RAJALA	9.67	8	24.23	121.07	22.13	9.27	1.84	166.33	141.33	20.81	14.96	1520	3245.43	35.85
29	RAMBELA_J	11.2	9.6	21.9	36.47	41.27	7.79	1.53	176.33	108	23.98	53.77	1045	1010.66	17.12
30	RAMBELA_AN	11.47	10.47	20.92	50.6	32.27	6.33	1.46	202	119.67	26.39	39.95	1123.33	1182.23	19.24
31	RAMUNI	10.8	9.73	21.6	66.53	20.53	6.2	1.63	186.67	122.33	24.93	23.53	936.67	1871.16	21.76
32	RANGA DHAN	12.07	11.2	23.04	102.53	35.13	9.02	1.54	233.4	194	27.12	25.21	1088.33	3225.96	41.65
33	RANGO	9.4	7.67	21.77	79.07	75.13	7.07	1.53	165.33	81	28.34	48.72	513.33	711.96	17.72
34	RAS DHAN	9.53	8.87	23.63	87.27	19.93	9.41	1.55	205	157.33	21.73	18.26	1086.67	1634.33	29.79
35	RATAGOLA-1	12.27	10.53	26.83	61.53	34.13	5.83	1.72	152	102.67	21.25	51.53	905	1748.67	25.7
36	RATAGOLA-2	8.53	8.6	21.73	106.33	35.2	7.21	1.68	177.33	140.67	24.8	25.15	1475	2441	26.78
37	RATANPURI	10.33	8	18.8	15.87	62	7.3	1.47	166.67	104.67	25.86	79.62	573.33	845.66	20.32
38	RATIN	12.27	11.93	24.17	114.2	21.93	8.32	1.81	213.33	174	21.6	16.11	1158	3396	41.78
39	RATO ANADI_J	8.8	7.13	21.51	66.8	48.2	8.54	1.71	164.67	108.67	26.7	45.38	1376.67	2523.33	11.87
40	RATO ANADI_NA	9.93	8.87	22.66	75.8	39.4	8.74	1.62	156	103.33	24.81	35.15	966.67	2016.93	38.37
41	RATO ANDI	19.33	17.47	21.3	105.6	27.07	8.67	1.58	202.67	135.67	24.6	20.19	1091.67	1893	35.25
42	RATO BACHHI	9.8	9.33	22.05	86.07	31.6	8.41	1.85	171	129	25.06	26.39	1118.33	2070.73	27.65
43	RATO BASMATI	12	10.93	23.47	28.07	60.43	8.27	1.5	205.33	102.67	28.39	70.11	1350	826.33	9.1
44	RATO STHANIYA	11.93	11	20.2	80	31.4	7.51	1.54	231	188	26.26	28.19	848.33	2425.33	48.71
45	RATO TUDE SETO BASMATI	10.33	9.6	24.88	100.33	41.6	8.27	1.67	199	142	26.76	31.63	1518.33	944.6	15.02
46	RUDRAKSHYA	11.53	10.47	22	65.33	30.1	7.33	1.55	199.67	156.33	25.3	34.91	876.67	2790	44.93
47	SAAUTHYAARI	13.73	12	19.65	54.73	21.53	7.43	1.52	238.63	159.33	25.63	29.25	833.33	2264	35.67
48	SADHARAN KALO NUNIYA	10.53	9.8	24.31	64.27	68.67	8.6	1.47	182	133.33	26.9	51.97	1236.67	915.33	16.45
49	SAKHAR	11.07	10.93	23.16	73.87	22.2	9.83	1.78	203	154	28.93	22.75	1452.67	2275	34.4
50	SAMALCHAURI	12.53	11.13	22.53	77.73	24.33	8.57	1.65	182	124.33	20.63	23.59	1306.67	1427.66	14.81
51	SETE DHAN	8.93	7.4	25.03	75.07	64.87	7.46	1.68	152.67	86	22.34	47.58	725	1303.66	23.26
52	SETO DALLE	11	9	22.3	118	43.13	7.18	1.58	163.67	119	23.85	26.87	1238	1371.23	17.46
53	SIKICHAN	7.47	5.67	17.17	16.73	43.27	7.57	1.57	127.67	80	21.51	71.18	518.33	737.3	9.35
54	SILADHAR	8.53	8.47	21.8	108.93	19.87	8.63	1.83	161.33	138.67	23.36	15.35	1300	2706	40.98
55	SIMTHARO	8.13	8.07	22.15	58	30.47	7.23	1.44	148.33	97	28.42	34.52	1130	1097.33	21.72
56	STHANIYA SADHI	1.71	2.24	17.12	79.84	33.11	8.09	1.56	151.58	108.91	23.34	29.65	1318.58	1285.66	22.72
57	THAPACHINI_N	10.37	9	22.65	88.77	33.57	8.77	1.52	195.5	141.67	20.43	28.65	952.5	1833	28.54
58	THAPACHINI_D	10.37	9	22.65	88.77	33.57	8.77	1.52	195.5	141.67	20.43	28.65	952.5	1559.25	28.54
59	THULO MANSARA	12.38	13.07	17.66	52.33	12.07	8.91	1.49	183.73	130.6	30.34	18.68	866.67	3018.16	52.39
60	TILAKI*	9.93	9.73	25.77	131.4	69.87	5.75	1.47	173.67	129.33	21.01	34.48	751.67	1086.66	29.61
61	TILKI	10.07	9.2	25	92.27	38.73	8.52	1.67	174.67	117.67	27.5	30.73	951.67	1077.66	19.59
62	UJARKA JEHARIYA	8.93	7.4	23.49	77.53	46.4	9.4	1.83	155.33	121.67	21.86	37.49	1636	1211	16.48
63	VELASARO	12.8	9.4	19.4	39	40.4	7.83	1.49	185	121.67	20.61	52.52	805	926.93	17.04
64	VHADASAR	8.33	7.67	22.78	83.27	43.47	9.73	1.77	152.67	124.33	27.12	34.05	1781	3397.53	29.06
	Grand Mean	10.77	9.68	22.66	78.31	36.76	8.09	1.64	183.62	130.33	24.46	33.82	1158.79	1867.77	26.38
CNPP= culm number per plant, PNPP= panicle number per plant, PL= panicle length, FGPP= filled grain per panicle, UGPP= sterile spikelets per panicle, GL= grain length, GW= grain width, M= moisture percentage, SY= straw yield, GY= grain yield, HI= harvest index, TTPM= total tiller/m2, PTPM=productive tiller/m2, TGW= thousand grain weight, STR= sterility percentage,
